# Supplementary material for: Analyses of the Global Multilocus Genotypes of the Human Pathogenic Yeast Cryptococcus neoformans Species Complex
Source: Genes (Basel). 2022 Nov 6;13(11):2045. doi: 10.3390/genes13112045 (PMC9691084; doi:10.3390/genes13112045)
Supplement: Supplementary file 1 [file genes-13-02045-s001.zip]

Archive with 2 entries (2 files):
- Supplementary Figure S1-S7 - Phylogenic tree relationships among genes of CNSC.pdf
- Supplementary Materials_table s1-s9.xlsx
