# Supplementary material for: Analyses of the Global Multilocus Genotypes of the Human Pathogenic Yeast Cryptococcus neoformans Species Complex
Source: Genes (Basel). 2022 Nov 6;13(11):2045. doi: 10.3390/genes13112045 (PMC9691084; doi:10.3390/genes13112045)
Supplement: Supplementary file 1 [file genes-13-02045-s001.zip › Supplementary Materials_table s1-s9.xlsx]

## Sheet: S1_CountryDistribution
Table S1: Country distribution of CNSC sequence types
	Brazil	China	Colombia	Congo	Cyprus	D.Republic	DRC	France	Germany	Greece	India	Indonesia	Iran	Italy	Japan	Kuwait	Libya	Malaysia	Nigeria	Peru	Qatar	Saudi Arabia	South Africa	South Korea	Spain	Tanzania	Thailand	Turkey	Uganda	USA	Vietnam
ST1	0	0	0	0	0	0	0	0	0	0	0	0	0	0	0	0	0	0	0	8	0	0	0	0	0	0	0	0	0	1	0
ST2	2	0	6	0	2	0	0	1	12	0	0	0	0	0	0	0	0	1	0	12	0	0	12	0	0	1	0	3	4	1	0
ST3	1	0	0	0	0	0	0	0	0	0	7	0	0	0	0	0	0	0	0	0	0	0	1	0	0	0	2	0	1	0	0
ST4	0	1	0	0	0	0	0	0	2	0	2	9	5	0	1	2	0	1	0	0	2	0	4	1	0	1	134	0	10	0	32
ST5	9	970	5	0	0	0	0	1	8	1	7	0	0	2	69	3	0	1	0	11	3	0	54	45	1	0	48	0	28	1	65
ST6	0	6	1	0	0	0	0	1	4	0	5	10	0	0	0	0	0	0	0	0	0	0	1	0	0	0	111	0	2	0	12
ST9	0	0	0	0	0	0	0	0	0	0	0	0	0	0	0	0	0	0	0	0	0	0	1	0	0	0	0	0	1	0	0
ST15	3	0	2	0	0	0	0	0	0	0	0	0	0	0	0	0	0	0	0	0	0	0	1	0	0	0	0	0	0	0	0
ST16	0	0	0	0	0	0	0	0	0	0	0	0	0	0	0	0	0	0	0	0	0	0	2	0	0	0	0	0	0	0	0
ST18	0	0	0	0	0	0	0	0	0	0	0	0	0	0	0	0	0	0	0	0	0	0	1	0	0	0	0	0	0	0	0
ST21	0	0	0	0	0	0	0	0	0	0	0	0	0	0	0	0	0	0	0	0	0	0	1	0	0	0	0	0	0	0	0
ST22	0	0	0	0	0	0	0	0	0	0	0	0	0	0	0	0	0	0	0	0	0	0	1	0	0	0	0	0	0	0	0
ST23	8	0	13	0	0	0	0	14	28	0	0	0	0	30	2	2	0	0	0	4	0	0	27	1	0	0	0	9	19	1	0
ST24	0	0	0	0	0	0	0	0	0	0	0	0	0	7	0	0	0	0	0	0	0	0	0	0	0	0	0	0	0	0	0
ST28	0	0	0	0	0	0	0	0	0	0	0	0	0	0	0	0	0	0	0	0	0	0	1	0	0	0	0	0	0	0	0
ST31	3	113	0	0	0	0	0	0	0	0	170	0	3	0	2	0	0	0	0	0	3	0	7	3	0	0	7	0	4	0	0
ST32	3	1	0	0	0	0	1	19	2	0	0	0	0	0	1	0	0	0	0	4	0	0	4	0	0	1	2	0	18	1	7
ST34	0	0	0	0	0	0	0	0	0	0	0	0	0	0	0	0	0	0	0	0	0	0	1	0	0	0	0	0	0	0	0
ST35	0	0	0	0	0	0	0	0	0	0	0	0	0	0	0	0	0	0	12	0	0	0	0	0	0	0	0	0	0	0	0
ST36	0	0	0	0	0	0	0	0	0	0	0	0	0	0	0	0	0	0	0	0	0	0	1	0	0	0	0	0	0	0	0
ST37	0	0	0	0	0	0	0	0	0	0	0	0	0	1	0	0	0	0	0	2	0	0	0	0	0	0	0	0	0	0	0
ST38	0	1	0	0	0	0	0	0	0	0	0	0	0	0	0	0	0	0	0	0	0	0	0	0	0	0	0	0	0	0	0
ST39	4	0	0	0	0	0	0	0	0	0	0	0	0	0	0	0	0	0	0	0	0	0	0	0	0	0	0	0	1	1	3
ST40	8	0	2	0	0	0	0	6	2	0	3	0	0	1	0	0	1	0	0	0	0	0	14	0	0	0	7	0	32	0	0
ST41	3	0	0	0	0	0	0	1	0	0	0	0	0	0	1	0	0	0	0	0	0	0	6	0	0	0	0	0	2	1	0
ST42	0	0	0	0	0	0	0	2	0	0	0	0	0	0	0	0	0	0	0	0	0	0	3	0	0	0	2	0	2	1	0
ST43	5	0	0	0	0	0	0	0	0	0	0	0	0	0	4	0	0	0	0	0	0	0	1	0	0	0	4	0	2	1	0
ST44	0	0	0	0	0	0	0	0	0	0	0	0	0	0	0	0	0	0	0	0	0	0	0	0	0	0	70	0	0	0	0
ST45	0	0	0	0	0	0	0	5	0	0	0	0	0	0	1	0	0	0	0	0	0	0	0	0	0	0	78	0	0	0	0
ST46	0	0	0	0	0	0	0	14	0	0	0	0	0	0	36	0	0	0	0	0	0	0	0	0	0	0	26	0	0	0	0
ST47	0	0	0	0	0	0	0	0	0	0	0	0	0	0	1	0	0	0	0	0	0	0	0	0	0	0	3	0	0	0	0
ST48	0	0	0	0	0	0	0	0	0	0	0	0	0	0	0	0	0	0	0	0	0	0	1	0	0	0	1	0	0	0	0
ST49	0	0	0	0	0	0	0	0	0	0	0	0	0	0	0	0	0	0	0	0	0	0	0	0	0	0	1	0	0	0	0
ST50	0	0	0	0	0	0	0	0	0	0	0	0	0	0	0	0	0	0	0	0	0	0	0	0	0	0	1	0	0	0	0
ST51	0	0	0	0	0	0	0	0	0	0	0	0	0	0	0	0	0	0	0	0	0	0	0	0	0	0	1	0	0	0	0
ST52	0	0	0	0	0	0	0	0	0	0	0	0	0	0	0	0	0	0	0	0	0	0	0	0	0	0	1	0	0	0	0
ST53	2	16	0	0	0	0	0	0	0	0	0	0	0	0	0	0	0	0	0	0	0	0	0	0	0	0	3	0	0	0	0
ST55	0	0	0	0	0	0	0	0	0	0	0	0	2	1	0	0	0	0	0	0	0	0	0	0	0	0	0	0	0	0	0
ST56	0	0	1	0	0	0	0	0	0	0	0	0	0	3	0	0	0	0	0	0	0	0	0	0	0	0	0	0	0	0	0
ST57	0	3	0	0	0	0	0	0	0	0	0	0	1	0	0	0	0	0	0	1	0	0	0	0	0	0	0	0	0	0	0
ST58	0	0	0	0	0	0	0	3	9	0	0	0	2	3	0	0	0	0	0	0	0	0	5	0	1	0	0	0	2	1	0
ST59	0	0	0	0	0	0	0	0	0	0	0	0	0	1	0	0	0	0	0	0	0	0	0	0	0	0	0	0	0	0	0
ST61	0	0	0	0	0	0	0	0	0	0	0	0	0	17	0	0	0	0	0	0	0	0	0	0	0	0	0	0	0	0	0
ST62	0	0	0	0	0	0	0	0	0	0	0	0	0	1	0	0	0	0	0	0	0	0	0	0	0	0	0	0	0	0	0
ST63	6	6	1	0	0	0	0	36	18	2	0	0	0	9	1	0	0	0	0	0	0	0	11	0	2	0	0	2	4	0	0
ST64	0	0	0	0	0	0	0	1	0	0	0	0	0	0	0	0	0	0	0	0	0	0	0	0	0	0	0	0	0	1	0
ST65	0	0	0	0	0	0	0	0	0	0	0	0	0	1	0	0	0	0	0	0	0	0	0	0	0	0	0	0	0	0	0
ST67	0	0	0	0	0	0	0	3	1	0	0	0	0	0	0	0	0	0	0	0	0	0	0	0	0	0	0	0	1	0	0
ST68	0	0	0	0	0	0	0	0	0	0	0	0	0	5	0	0	0	0	0	0	0	0	0	0	0	0	0	0	0	0	0
ST69	0	2	5	0	0	0	0	11	8	1	0	2	0	10	0	1	0	0	0	0	0	0	13	0	0	0	0	0	33	0	0
ST70	0	0	0	0	0	0	0	1	0	0	0	0	0	0	0	0	0	0	0	0	0	0	1	0	0	0	0	0	0	0	0
ST71	4	0	1	0	0	0	0	1	2	0	2	0	0	1	0	0	0	0	0	0	0	0	0	0	0	0	0	0	0	0	0
ST72	0	0	0	0	0	0	0	1	0	0	0	0	0	0	0	0	0	0	0	0	0	0	0	0	0	0	0	0	0	0	0
ST75	0	0	0	0	0	0	0	0	0	0	0	0	0	5	0	0	0	0	0	0	0	0	0	0	0	0	0	0	0	0	0
ST77	39	0	12	0	0	0	0	1	3	0	42	0	16	0	0	0	0	0	0	0	0	0	2	0	0	0	2	0	1	0	0
ST80	0	0	0	0	0	0	0	0	0	0	0	0	0	0	0	0	0	0	0	0	0	0	1	0	0	0	0	0	0	0	0
ST81	0	5	0	0	0	0	0	0	0	0	0	0	0	1	0	0	0	0	0	2	0	0	1	0	0	0	2	0	0	0	0
ST82	0	0	0	0	0	0	0	0	0	0	0	0	0	0	0	0	0	0	0	0	0	0	0	0	0	0	1	0	0	0	0
ST87	0	0	0	0	0	0	0	0	0	0	0	0	0	0	0	0	0	0	0	0	0	0	2	0	0	0	0	0	0	0	0
ST93	187	2	37	0	0	0	0	0	5	0	132	19	0	0	0	2	0	0	0	0	0	0	30	0	0	0	4	0	34	0	8
ST96	0	0	0	0	0	0	0	0	0	0	0	0	0	2	0	0	0	0	0	0	0	0	0	0	0	0	0	0	0	0	0
ST98	0	0	0	0	0	0	0	0	0	0	0	0	0	0	0	0	0	0	0	2	0	0	0	0	0	0	0	0	0	0	0
ST99	0	0	0	0	0	0	0	0	0	0	0	0	0	0	0	0	0	0	0	3	0	0	0	0	0	0	0	0	0	0	0
ST101	0	0	0	0	0	0	0	0	0	0	0	0	0	0	0	0	0	0	0	2	0	0	0	0	0	0	0	0	0	0	0
ST102	0	0	0	0	0	0	0	0	0	0	0	0	0	1	0	0	0	0	0	0	0	0	0	0	0	0	0	0	0	0	0
ST104	0	0	0	0	0	0	0	2	0	0	0	0	0	0	0	0	0	0	0	0	0	0	0	0	0	0	0	0	0	0	0
ST105	0	0	0	0	0	0	0	2	0	0	0	0	0	0	0	0	0	0	0	0	0	0	0	0	0	0	0	0	0	0	0
ST106	0	0	0	0	0	0	0	1	0	0	0	0	0	0	0	0	0	0	0	0	0	0	0	0	0	0	0	0	0	0	0
ST107	0	0	0	0	0	0	0	0	0	0	0	0	0	1	0	0	0	0	0	0	0	0	0	0	0	0	0	0	0	0	0
ST108	0	0	0	0	0	0	0	1	0	0	0	0	0	0	0	0	0	0	0	0	0	0	0	0	0	0	0	0	0	0	0
ST110	0	0	0	0	0	0	0	2	0	0	0	0	0	0	0	0	0	0	0	0	0	0	0	0	0	0	0	0	0	0	0
ST111	0	0	0	0	0	0	0	1	0	0	0	0	0	0	0	0	0	0	0	0	0	0	0	0	0	0	0	0	0	0	0
ST112	0	0	0	0	0	0	0	4	0	0	0	0	0	1	0	0	0	0	0	0	0	0	0	0	0	0	0	0	0	0	0
ST114	0	0	0	0	0	0	0	8	2	0	0	0	0	0	0	0	0	0	0	0	0	0	0	0	0	0	0	0	0	0	0
ST116	0	0	0	0	0	0	0	4	10	0	0	0	0	0	0	0	0	0	0	0	0	0	0	0	0	0	0	0	0	0	0
ST118	0	0	0	0	0	0	0	1	0	0	0	0	0	0	0	0	0	0	0	0	0	0	0	0	0	0	0	0	0	0	0
ST119	0	0	0	0	0	0	0	1	0	0	0	0	0	0	0	0	0	0	0	0	0	0	0	0	0	0	0	0	0	0	0
ST120	0	0	0	0	0	0	0	1	0	0	0	0	0	0	0	0	0	0	0	0	0	0	0	0	0	0	0	0	0	0	0
ST121	1	0	0	0	0	0	0	17	0	0	0	0	0	0	0	0	0	0	0	0	0	0	0	0	0	0	0	0	0	0	0
ST122	0	0	0	0	0	0	0	9	1	0	0	0	0	0	0	0	0	0	0	0	0	0	0	0	0	0	0	0	0	0	0
ST123	0	0	0	0	0	0	0	1	0	0	0	0	0	0	0	0	0	0	0	0	0	0	0	0	0	0	0	0	0	0	0
ST124	0	0	0	0	0	0	0	1	0	0	0	0	0	0	0	0	0	0	0	0	0	0	0	0	0	0	0	0	0	0	0
ST125	0	0	0	0	0	0	0	4	0	0	0	0	0	0	0	0	0	0	0	0	0	0	0	0	0	0	0	0	0	0	0
ST126	0	0	0	0	0	0	0	0	0	0	0	0	0	0	0	0	0	0	0	0	0	0	0	0	0	0	1	0	0	1	0
ST128	0	0	0	0	0	0	0	1	0	0	0	0	0	0	0	0	0	0	0	0	0	0	0	0	0	0	0	0	0	0	0
ST129	0	0	0	0	0	0	0	1	0	0	0	0	0	0	0	0	0	0	0	0	0	0	0	0	0	0	0	0	0	0	0
ST130	0	0	0	0	0	0	0	1	0	0	0	0	0	0	0	0	0	0	0	0	0	0	0	0	0	0	0	0	0	0	0
ST131	0	0	0	0	0	0	0	1	0	0	0	0	0	0	0	0	0	0	0	0	0	0	0	0	0	0	0	0	0	0	0
ST132	0	0	0	0	0	0	0	1	0	0	0	0	0	0	0	0	0	0	0	0	0	0	0	0	0	0	0	0	0	0	0
ST133	0	0	0	0	0	0	0	2	0	0	0	0	0	0	0	0	0	0	0	0	0	0	0	0	0	0	0	0	0	0	0
ST134	0	0	0	0	0	0	0	1	0	0	0	0	0	0	0	0	0	0	0	0	0	0	0	0	0	0	0	0	0	0	0
ST135	0	0	0	0	0	0	0	6	0	0	0	0	0	2	0	0	0	0	0	0	0	0	0	0	1	0	0	0	0	0	0
ST136	0	0	0	0	0	0	0	1	0	0	0	0	0	0	0	0	0	0	0	0	0	0	0	0	0	0	0	0	0	0	0
ST137	0	0	0	0	0	0	0	0	0	0	0	0	0	0	0	0	0	0	0	0	0	0	0	0	0	0	1	0	0	0	1
ST138	0	0	0	0	0	0	0	0	0	0	0	0	0	1	0	0	0	0	0	0	0	0	0	0	0	0	0	0	0	0	0
ST140	0	0	0	0	0	0	0	0	0	0	0	0	0	0	0	0	0	0	0	0	0	0	1	0	0	0	0	0	0	0	0
ST141	0	0	0	0	0	0	0	0	0	0	0	0	0	0	0	0	0	0	0	0	0	0	0	0	0	0	1	0	0	0	0
ST154	0	0	0	0	0	0	0	1	0	0	0	0	0	0	0	0	0	0	0	0	0	0	0	0	0	0	0	0	0	0	0
ST155	0	0	0	0	0	0	0	1	0	0	0	0	0	0	0	0	0	0	0	0	0	0	0	0	0	0	0	0	0	0	0
ST156	0	0	0	0	0	0	0	1	0	0	0	0	0	0	0	0	0	0	0	0	0	0	0	0	0	0	0	0	0	0	0
ST157	0	0	0	0	0	0	0	1	0	0	0	0	0	0	0	0	0	0	0	0	0	0	0	0	0	0	0	0	0	0	0
ST158	0	0	0	0	0	0	0	1	0	0	0	0	0	0	0	0	0	0	0	0	0	0	0	0	0	0	0	0	0	0	0
ST159	0	0	0	0	0	0	0	1	0	0	0	0	0	0	0	0	0	0	0	0	0	0	0	0	0	0	0	0	0	0	0
ST160	1	0	0	0	0	0	0	3	1	0	0	0	0	10	0	0	0	0	0	0	0	63	0	0	0	0	0	0	0	0	0
ST161	0	0	0	0	0	0	0	1	0	0	0	0	0	0	0	0	0	0	0	0	0	0	0	0	0	0	0	0	0	0	0
ST162	0	0	0	0	0	0	0	1	0	0	0	0	0	0	0	0	0	0	0	0	0	0	0	0	0	0	0	0	0	0	0
ST163	0	0	0	0	0	0	0	1	0	0	0	0	0	0	0	0	0	0	0	0	0	0	0	0	0	0	0	0	0	0	0
ST164	0	0	0	0	0	0	0	1	0	0	0	0	0	0	0	0	0	0	0	0	0	0	0	0	0	0	0	0	0	0	0
ST165	0	0	0	0	0	0	0	2	0	0	0	0	0	0	0	0	0	0	0	0	0	0	0	0	0	0	0	0	0	0	0
ST166	0	0	0	0	0	0	0	1	0	0	0	0	0	0	0	0	0	0	0	0	0	0	0	0	0	0	0	0	0	0	0
ST167	0	0	0	0	0	0	0	1	0	0	0	0	0	0	0	0	0	0	0	0	0	0	0	0	0	0	0	0	0	0	0
ST168	0	0	0	0	0	0	0	3	1	0	0	0	0	0	0	0	0	0	0	0	0	0	0	0	0	0	0	0	0	0	0
ST169	0	0	0	0	0	0	0	1	0	0	0	0	0	0	0	0	0	0	0	0	0	0	0	0	0	0	0	0	0	0	0
ST170	0	0	0	0	0	0	0	1	0	0	0	0	0	0	0	0	0	0	0	0	0	0	0	0	0	0	0	0	0	0	0
ST172	0	0	0	0	0	0	0	0	0	0	0	0	0	0	0	0	0	0	0	0	0	0	0	0	0	0	2	0	0	0	0
ST174	0	4	0	0	0	0	0	0	0	0	5	0	0	0	0	2	0	0	0	0	0	0	0	0	0	0	0	0	0	0	0
ST175	0	0	0	0	0	0	0	0	0	0	0	0	0	0	0	1	0	0	0	0	0	0	0	0	0	0	2	0	0	0	0
ST176	0	0	0	0	0	0	0	0	0	0	0	0	0	0	0	0	0	0	0	0	0	0	0	0	0	0	1	0	0	0	0
ST177	0	0	0	0	0	0	0	0	0	0	1	4	0	0	0	0	0	0	0	0	0	0	0	0	0	0	0	0	0	0	0
ST178	0	0	0	0	0	0	0	1	0	0	0	0	0	0	0	0	0	0	0	0	0	0	0	0	0	0	0	0	0	0	0
ST179	0	0	0	0	0	0	0	1	0	0	0	0	0	0	0	0	0	0	0	0	0	0	0	0	0	0	0	0	0	0	0
ST180	0	0	0	0	0	0	0	2	0	0	0	0	0	0	0	0	0	0	0	0	0	0	0	0	0	0	0	0	0	0	0
ST181	0	0	0	0	0	0	0	1	0	0	0	0	0	0	0	0	0	0	0	0	0	0	0	0	0	0	0	0	0	0	0
ST185	0	0	0	0	0	0	0	0	0	0	0	0	0	0	0	1	0	0	0	0	0	0	0	0	0	0	2	0	1	0	0
ST186	0	1	0	0	0	0	0	0	0	0	0	0	0	0	0	0	0	0	0	0	0	0	1	0	0	0	0	0	0	0	0
ST187	0	0	0	0	0	0	0	0	0	0	1	0	0	0	0	0	0	0	0	0	0	0	0	0	0	0	0	0	0	0	0
ST188	0	0	0	0	0	0	0	0	0	0	0	0	0	0	0	0	0	0	0	0	0	0	0	0	0	0	1	0	0	0	2
ST189	0	0	0	0	0	0	0	0	0	0	1	0	0	0	0	0	0	0	0	0	0	0	0	0	0	0	0	0	0	0	0
ST190	0	0	0	0	0	0	0	0	0	0	0	0	0	0	0	0	0	0	0	0	0	0	0	0	0	0	1	0	0	0	0
ST191	0	12	0	0	0	0	0	0	0	0	0	0	0	0	0	0	0	0	0	0	0	0	0	0	0	0	0	0	0	0	0
ST192	0	0	0	0	0	0	0	0	0	0	0	0	0	0	0	1	0	0	0	0	0	0	0	0	0	0	0	0	0	0	0
ST193	0	0	0	0	0	0	0	0	0	0	0	0	0	0	0	0	0	0	0	0	0	0	0	0	0	0	1	0	0	0	0
ST194	0	3	0	0	0	0	0	0	0	0	1	0	0	0	0	0	0	0	0	0	0	0	0	0	0	0	0	0	0	0	0
ST195	0	1	0	0	0	0	0	0	0	0	0	0	0	0	0	0	0	0	0	0	0	0	1	0	0	0	0	0	0	0	1
ST199	0	0	0	0	0	0	0	0	0	0	0	0	0	0	0	0	0	0	0	0	0	0	0	0	0	0	0	0	3	0	0
ST200	0	0	0	0	0	0	0	0	0	0	0	0	0	0	0	0	0	0	0	0	0	0	0	0	0	0	0	0	1	0	0
ST202	0	1	0	0	0	0	0	0	0	0	0	0	0	0	0	0	0	0	0	0	0	0	0	0	0	0	0	0	3	0	0
ST207	0	0	0	0	0	0	0	0	0	0	0	0	0	0	0	0	0	0	0	0	0	0	0	0	0	0	0	0	1	0	0
ST208	1	0	0	0	0	0	0	0	0	0	0	0	0	0	0	0	0	0	0	0	0	0	0	0	0	0	0	0	1	0	0
ST209	0	0	0	0	0	0	0	0	0	0	0	0	0	0	0	0	0	0	0	0	0	0	0	0	0	0	0	0	1	0	0
ST210	0	0	0	0	0	0	0	0	0	0	0	0	0	0	0	0	0	0	0	0	0	0	0	0	0	0	0	0	2	0	0
ST212	2	0	0	0	0	0	0	0	0	0	0	0	0	1	0	0	0	0	0	0	0	0	0	0	0	0	0	0	1	0	0
ST218	0	0	0	0	0	0	0	0	0	0	0	0	0	0	0	0	0	0	0	0	0	0	1	0	0	0	0	0	3	0	0
ST220	0	0	0	0	0	0	0	0	0	0	0	0	0	0	0	0	0	0	0	0	0	0	0	0	0	0	0	0	1	0	0
ST221	0	0	0	0	0	0	0	0	0	0	0	0	0	0	0	0	0	0	0	0	0	0	0	0	0	0	0	0	1	0	0
ST222	0	0	0	0	0	0	0	0	0	0	0	0	0	0	0	0	0	0	0	0	0	0	0	0	0	0	0	0	1	0	0
ST226	0	6	1	0	0	0	0	2	0	0	0	0	0	0	0	0	0	0	0	0	0	0	2	0	0	0	0	0	0	0	0
ST232	0	0	0	0	0	0	0	0	1	0	0	0	0	0	0	0	0	0	0	0	0	0	2	0	0	0	0	13	0	0	0
ST234	0	0	0	0	0	0	0	0	0	0	0	0	0	0	0	0	0	0	0	0	0	0	0	0	0	0	0	0	1	0	0
ST235	0	0	0	0	0	0	0	0	0	0	0	0	0	0	0	0	0	0	0	0	0	0	0	0	0	0	0	0	1	0	0
ST236	0	0	0	0	0	0	0	0	0	0	0	0	0	0	0	0	0	0	0	0	0	0	0	0	0	0	0	0	1	0	0
ST237	0	1	0	0	0	0	0	0	0	0	0	0	0	0	0	0	0	0	0	0	0	0	0	0	0	0	0	0	1	0	0
ST238	0	0	0	0	0	0	0	0	0	0	0	0	0	0	0	0	0	0	0	0	0	0	2	0	0	0	0	0	1	0	0
ST239	0	0	0	0	0	0	0	0	0	0	0	0	0	0	0	0	0	0	0	0	0	0	0	0	0	0	0	0	1	0	0
ST240	0	0	0	0	0	0	0	0	0	0	0	0	0	0	0	0	0	0	0	0	0	0	0	0	0	0	0	0	1	0	0
ST241	0	0	0	0	0	0	0	0	0	0	0	0	0	0	0	0	0	0	0	0	0	0	1	0	0	0	0	0	1	0	0
ST242	0	0	0	0	0	0	0	0	0	0	0	0	0	0	0	0	0	0	0	0	0	0	0	0	0	0	0	0	1	0	0
ST243	0	0	0	0	0	0	0	0	0	0	0	0	0	0	0	0	0	0	0	0	0	0	0	0	0	0	0	0	1	0	0
ST244	0	0	0	0	0	0	0	0	0	0	0	0	0	0	0	0	0	0	0	0	0	0	0	0	0	0	0	0	1	0	0
ST245	0	0	0	0	0	0	0	0	0	0	0	0	0	0	0	0	0	0	0	0	0	0	7	0	0	0	0	0	2	0	0
ST246	0	0	0	0	0	0	0	0	0	0	0	0	0	0	0	0	0	0	0	0	0	0	0	0	0	0	0	0	1	0	0
ST247	0	0	0	0	0	0	0	0	0	0	0	0	0	0	0	0	0	0	0	0	0	0	0	0	0	0	0	0	1	0	0
ST248	0	0	0	0	0	0	0	0	0	0	0	0	0	0	0	0	0	0	0	0	0	0	0	0	0	0	0	0	1	0	0
ST249	0	0	0	0	0	0	0	0	0	0	0	0	0	0	0	0	0	0	0	0	0	0	0	0	0	0	0	0	1	0	0
ST250	0	0	0	0	0	0	0	0	0	0	0	0	0	1	0	0	0	0	0	0	0	0	0	0	0	0	0	0	0	0	0
ST251	0	0	0	0	0	0	0	0	0	0	0	0	0	1	0	0	0	0	0	0	0	0	0	0	0	0	0	0	0	0	0
ST252	0	0	0	0	0	0	0	0	0	0	0	0	0	1	0	0	0	0	0	0	0	0	0	0	0	0	0	0	0	0	0
ST254	0	3	0	0	0	0	0	0	0	0	0	0	0	0	0	0	0	0	0	0	0	0	0	0	0	0	0	0	0	0	0
ST261	0	0	0	0	0	0	0	0	0	0	0	0	0	0	0	0	0	0	0	0	0	0	0	0	0	0	0	0	1	0	0
ST262	0	0	0	0	0	0	0	0	0	0	0	0	0	0	0	0	0	0	0	0	0	0	0	0	0	0	0	0	1	0	0
ST263	0	0	0	0	0	0	0	0	0	0	0	0	0	0	0	0	0	0	0	0	0	0	0	0	0	0	0	0	1	0	0
ST264	0	0	0	0	0	0	0	0	2	0	0	0	0	10	0	0	0	0	0	0	0	0	0	0	1	0	0	5	0	0	0
ST268	0	3	0	0	0	0	0	0	0	0	0	0	0	0	0	0	0	0	0	0	0	0	0	0	0	0	0	0	0	0	0
ST270	0	0	0	0	0	0	0	0	1	0	0	0	0	0	0	0	0	0	0	0	0	0	0	0	0	0	0	0	0	0	0
ST289	1	1	0	0	0	0	0	0	0	0	0	0	0	1	0	0	0	0	0	0	0	0	0	0	0	0	0	0	0	0	0
ST290	0	0	0	0	0	0	0	0	2	0	0	0	0	0	0	0	0	0	0	0	0	0	0	0	0	0	0	0	0	0	0
ST291	0	1	0	0	0	0	0	0	0	0	0	0	0	0	0	0	0	0	0	0	0	0	0	0	0	0	0	0	0	0	0
ST294	0	0	0	0	0	0	0	0	2	0	0	0	0	2	0	0	0	0	0	0	0	9	0	0	0	0	0	0	0	0	0
ST295	0	2	0	0	0	0	0	0	0	0	0	0	0	0	0	0	0	0	0	0	0	0	0	0	0	0	0	0	0	0	0
ST296	0	4	0	0	0	0	0	0	0	0	0	0	0	0	0	0	0	0	0	0	0	0	1	0	0	0	0	0	0	0	0
ST298	0	1	0	0	0	0	0	0	0	0	0	0	0	0	0	0	0	0	0	0	0	0	0	0	0	0	0	0	0	0	0
ST304	0	0	0	0	0	0	0	0	0	0	0	0	0	0	0	0	0	0	0	0	0	0	3	0	0	0	0	0	0	0	0
ST305	0	0	0	0	0	0	0	0	0	0	0	0	0	0	0	0	0	0	0	0	0	0	1	0	0	0	0	0	0	0	0
ST306	0	0	0	0	0	0	0	0	0	0	0	0	0	0	0	0	0	0	0	0	0	0	0	0	0	0	0	0	0	0	1
ST307	0	0	0	0	0	0	0	0	0	0	0	0	0	0	0	0	0	0	0	0	0	0	2	0	0	0	0	0	0	0	0
ST308	0	0	0	0	0	0	0	0	0	0	0	0	0	0	0	0	0	0	0	0	0	0	1	0	0	0	0	0	0	0	0
ST311	2	0	0	0	0	0	0	0	0	0	0	0	0	0	0	0	0	0	0	0	0	0	0	0	0	0	0	0	0	0	0
ST315	0	0	0	0	0	0	0	0	0	0	0	0	0	0	0	0	0	0	0	0	0	0	1	0	0	0	0	0	0	0	0
ST316	0	0	0	0	0	0	0	0	0	0	0	0	0	0	0	0	0	0	0	0	0	0	1	0	0	0	0	0	0	0	0
ST317	0	0	0	0	0	0	0	0	0	0	0	0	0	0	0	0	0	0	0	0	0	0	1	0	0	0	0	0	0	0	0
ST318	0	0	0	0	0	0	0	0	0	0	0	0	0	0	0	0	0	0	0	0	0	0	1	0	0	0	0	0	0	0	0
ST319	0	0	0	0	0	0	0	0	0	0	0	0	0	0	0	0	0	0	0	0	0	0	1	0	0	0	0	0	0	0	0
ST324	0	1	0	0	0	0	0	0	0	0	0	0	1	0	0	0	0	0	0	0	0	0	0	0	0	0	0	0	0	0	0
ST325	0	0	0	0	0	0	0	0	0	0	0	0	0	0	0	0	0	0	0	0	0	0	1	0	0	0	0	0	0	0	0
ST326	0	1	0	0	0	0	0	0	0	0	0	0	0	0	0	0	0	0	0	0	0	0	1	0	0	0	0	0	0	0	0
ST327	0	0	0	0	0	0	0	0	0	0	0	0	0	0	0	0	0	0	0	0	0	0	1	0	0	0	0	0	0	0	0
ST328	0	0	0	0	0	0	0	0	0	0	0	0	0	0	0	0	0	0	0	0	0	0	1	0	0	0	0	0	0	0	0
ST329	0	8	0	0	0	0	0	0	0	0	0	0	0	0	0	0	0	0	0	0	0	0	0	0	0	0	0	0	0	0	0
ST331	0	0	0	0	0	0	0	0	0	0	0	0	0	0	0	0	0	0	0	0	0	0	1	0	0	0	0	0	0	0	0
ST332	0	0	0	0	0	0	0	0	0	0	0	0	0	0	0	0	0	0	0	0	0	0	1	0	0	0	0	0	0	0	0
ST334	3	0	0	0	0	0	0	0	0	0	0	0	0	0	0	0	0	0	0	0	0	0	0	0	0	0	0	0	0	0	0
ST337	0	1	0	0	0	0	0	0	0	0	0	0	0	0	0	0	0	0	0	0	0	0	0	0	0	0	0	0	0	0	1
ST338	0	0	0	0	0	0	0	0	0	0	0	0	0	0	0	0	0	0	0	0	0	0	0	0	0	0	0	0	0	0	1
ST339	0	0	0	0	0	0	0	0	0	0	0	0	0	0	0	0	0	0	0	0	0	0	0	0	0	0	0	0	0	0	1
ST340	0	0	0	0	0	0	0	0	0	0	0	0	0	0	0	0	0	0	0	0	0	0	0	0	0	0	0	0	0	0	1
ST341	0	0	0	0	0	0	0	0	0	2	0	0	0	0	0	0	0	0	0	0	0	0	0	0	0	0	0	0	0	0	0
ST359	0	19	0	0	0	0	0	0	0	0	0	0	0	0	0	0	0	0	0	0	0	0	0	0	0	0	0	0	0	0	0
ST360	0	1	0	0	0	0	0	0	0	0	0	0	0	0	0	0	0	0	0	0	0	0	0	0	0	0	0	0	0	0	0
ST361	0	0	0	0	0	0	0	0	0	0	0	0	0	0	0	0	0	0	0	0	0	0	1	0	0	0	0	0	0	0	0
ST362	0	0	0	0	0	0	0	0	0	0	0	0	0	0	0	0	0	0	0	0	0	0	1	0	0	0	0	0	0	0	0
ST363	0	0	0	0	0	0	0	0	0	0	0	0	0	0	0	0	0	0	0	0	0	0	1	0	0	0	0	0	0	0	0
ST364	0	0	0	0	0	0	0	0	0	0	0	0	0	0	0	0	0	0	0	0	0	0	1	0	0	0	0	0	0	0	0
ST365	0	0	0	0	0	0	0	0	0	0	0	0	0	0	0	0	0	0	0	0	0	0	1	0	0	0	0	0	0	0	0
ST366	0	0	0	0	0	0	0	0	0	0	0	0	0	0	0	0	0	0	0	0	0	0	1	0	0	0	0	0	0	0	0
ST367	0	0	0	0	0	0	0	0	0	0	0	0	0	0	0	0	0	0	0	0	0	0	1	0	0	0	0	0	0	0	0
ST368	0	0	0	0	0	0	0	0	0	0	0	0	0	0	0	0	0	0	0	0	0	0	1	0	0	0	0	0	0	0	0
ST370	0	0	0	0	0	0	0	0	0	0	0	0	0	0	0	0	0	0	0	0	0	0	1	0	0	0	0	0	0	0	0
ST371	0	0	0	0	0	0	0	0	0	0	0	0	0	0	0	0	0	0	0	0	0	0	1	0	0	0	0	0	0	0	0
ST372	0	0	0	0	0	0	0	0	0	0	0	0	0	0	0	0	0	0	0	0	0	0	1	0	0	0	0	0	0	0	0
ST373	0	0	0	0	0	0	0	0	0	0	0	0	0	0	0	0	0	0	0	0	0	0	1	0	0	0	0	0	0	0	0
ST449	0	0	0	0	0	0	0	0	0	0	0	0	0	0	0	0	0	0	0	0	0	0	1	0	0	0	0	0	0	0	0
ST488	0	0	0	0	0	0	0	0	0	0	0	0	0	0	0	0	0	0	0	0	0	0	0	0	0	0	0	1	0	0	0
ST490	0	0	0	0	0	0	0	0	0	0	0	0	0	0	0	0	1	0	0	0	0	0	0	0	0	0	0	0	0	0	0
ST491	0	0	0	0	0	0	0	0	0	0	0	0	0	0	0	0	1	0	0	0	0	0	0	0	0	0	0	0	0	0	0
ST492	0	0	0	0	0	0	0	0	0	0	0	0	0	0	0	0	0	0	0	0	0	0	0	0	0	0	0	1	0	0	0
ST493	0	0	0	0	0	0	0	0	0	0	0	0	0	2	0	0	0	0	0	0	0	0	0	0	0	0	0	0	0	0	0
ST494	0	0	0	0	0	0	0	0	0	0	0	0	0	4	0	0	0	0	0	0	0	0	0	0	0	0	0	0	0	0	0
ST495	0	0	0	0	0	0	0	0	0	0	0	0	0	1	0	0	0	0	0	0	0	0	0	0	0	0	0	0	0	0	0
ST496	0	0	0	0	0	0	0	0	0	0	0	0	0	1	0	0	0	0	0	0	0	0	0	0	0	0	0	0	0	0	0
ST498	0	0	0	0	0	0	0	0	0	1	0	0	0	0	0	0	0	0	0	0	0	0	0	0	0	0	0	0	0	0	0
ST499	0	0	0	0	0	0	0	0	0	16	0	0	0	0	0	0	0	0	0	0	0	1	0	0	0	0	0	0	0	0	0
ST500	0	0	0	0	0	0	0	0	0	1	0	0	0	0	0	0	0	0	0	0	0	0	0	0	0	0	0	0	0	0	0
ST504	5	0	0	0	0	0	0	0	0	0	0	0	0	0	0	0	0	0	0	0	0	0	0	0	0	0	0	0	0	0	0
ST514	0	0	0	0	0	0	0	0	1	0	0	0	0	0	0	0	0	0	0	0	0	0	0	0	0	0	0	0	0	0	0
ST519	0	0	0	0	0	0	0	0	1	0	0	0	0	0	0	0	0	0	0	0	0	0	0	0	0	0	0	0	0	0	0
ST525	1	0	0	0	0	0	0	0	0	0	0	0	0	0	0	0	0	0	0	0	0	0	0	0	0	0	0	0	0	0	0
ST526	1	0	0	0	0	0	0	0	0	0	0	0	0	0	0	0	0	0	0	0	0	0	0	0	0	0	0	0	0	0	0
ST527	2	0	0	0	0	0	0	0	0	0	0	0	0	0	0	0	0	0	0	0	0	0	0	0	0	0	0	0	0	0	0
ST528	1	0	0	0	0	0	0	0	0	0	0	0	0	0	0	0	0	0	0	0	0	0	0	0	0	0	0	0	0	0	0
ST531	0	0	0	0	0	0	0	0	1	0	0	0	0	0	0	0	0	0	0	0	0	0	0	0	0	0	0	0	0	0	0
ST532	0	0	1	0	0	0	0	0	0	0	0	0	0	0	0	0	0	0	0	0	0	0	0	0	0	0	0	0	0	0	0
ST533	0	0	0	0	0	0	0	0	0	0	0	0	0	0	0	0	0	0	0	0	0	0	0	0	0	0	0	2	0	0	0
ST534	0	1	0	0	0	0	0	0	0	0	0	0	0	0	0	0	0	0	0	0	0	0	0	0	0	0	0	0	0	0	0
ST535	0	1	0	0	0	0	0	0	0	0	0	0	0	0	0	0	0	0	0	0	0	0	0	0	0	0	0	0	0	0	0
ST536	0	1	0	0	0	0	0	0	0	0	0	0	0	0	0	0	0	0	0	0	0	0	0	0	0	0	0	0	0	0	0
ST537	0	1	0	0	0	0	0	0	0	0	0	0	0	0	0	0	0	0	0	0	0	0	0	0	0	0	0	0	0	0	0
ST538	0	1	0	0	0	0	0	0	0	0	0	0	0	0	0	0	0	0	0	0	0	0	0	0	0	0	0	0	0	0	0
ST539	0	1	0	0	0	0	0	0	0	0	0	0	0	0	0	0	0	0	0	0	0	0	0	0	0	0	0	0	0	0	0
ST540	1	0	0	0	0	0	0	0	0	0	0	0	0	0	0	0	0	0	0	0	0	0	2	0	0	0	0	0	0	0	0
ST544	0	0	0	0	0	0	0	0	0	0	0	0	0	3	0	0	0	0	0	0	0	0	0	0	0	0	0	0	0	0	0
ST545	0	0	0	0	0	0	0	0	0	0	0	0	0	1	0	0	0	0	0	0	0	0	0	0	0	0	0	0	0	0	0
ST546	0	0	0	0	0	0	0	0	0	0	0	0	0	1	0	0	0	0	0	0	0	0	0	0	0	0	0	0	0	0	0
ST547	0	0	0	0	0	0	0	0	0	0	0	0	0	0	0	0	0	0	0	0	0	0	0	0	2	0	0	0	0	0	0
ST548	0	0	0	0	0	0	0	0	1	0	0	0	0	0	0	0	0	0	0	0	0	0	0	0	1	0	0	0	0	0	0
ST549	0	0	0	0	0	0	0	0	0	0	0	0	0	0	0	0	0	0	0	0	0	0	0	0	1	0	0	0	0	0	0
ST550	0	0	0	0	1	0	0	0	0	0	0	0	0	0	0	0	0	0	0	0	0	0	0	0	0	0	0	0	0	0	0
ST551	0	0	0	0	0	0	0	0	0	0	0	0	0	0	0	0	0	0	0	0	0	0	0	0	0	0	0	1	0	0	0
ST552	0	0	0	0	1	0	0	0	0	0	0	0	0	0	0	0	0	0	0	0	0	0	0	0	0	0	0	0	0	0	0
ST553	0	0	0	0	0	0	0	0	0	0	0	0	0	0	0	0	0	0	0	0	0	0	0	0	0	0	0	4	0	0	0
ST554	0	0	0	0	0	0	0	0	0	0	0	0	0	1	0	0	0	0	0	0	0	0	0	0	0	0	0	0	0	0	0
ST556	0	0	0	0	0	0	0	0	0	0	0	0	0	0	0	0	0	0	0	0	0	0	1	0	0	0	0	0	0	0	0
ST557	0	0	0	0	0	0	0	0	0	0	0	0	0	0	0	0	0	0	0	0	0	0	1	0	0	0	0	0	0	0	0
ST558	0	0	0	0	0	0	0	0	0	0	0	0	0	0	0	0	0	0	0	0	0	0	1	0	0	0	0	0	0	0	0
ST559	0	0	0	0	0	0	0	0	0	0	0	0	0	0	0	0	0	0	0	0	0	0	1	0	0	0	0	0	0	0	0
ST560	0	0	0	0	0	0	0	0	0	0	0	0	0	0	0	0	0	0	0	0	0	0	1	0	0	0	0	0	0	0	0
ST592	0	0	0	0	0	0	0	0	1	0	0	0	0	0	0	0	0	0	0	0	0	0	0	0	0	0	0	0	0	0	0
ST593	0	0	0	0	0	0	0	0	1	0	0	0	0	0	0	0	0	0	0	0	0	0	0	0	0	0	0	0	0	0	0
ST594	0	0	0	0	0	0	0	0	1	0	0	0	0	0	0	0	0	0	0	0	0	0	0	0	0	0	0	0	0	0	0
ST595	0	0	0	0	0	0	0	0	1	0	0	0	0	0	0	0	0	0	0	0	0	0	0	0	0	0	0	0	0	0	0
ST596	0	0	0	0	0	0	0	0	1	0	0	0	0	0	0	0	0	0	0	0	0	0	0	0	0	0	0	0	0	0	0
ST597	0	0	0	0	0	0	0	0	1	0	0	0	0	0	0	0	0	0	0	0	0	0	0	0	0	0	0	0	0	0	0
ST598	0	0	0	0	0	0	0	0	1	0	0	0	0	0	0	0	0	0	0	0	0	0	0	0	0	0	0	0	0	0	0
ST599	0	0	0	0	0	0	0	0	1	0	0	0	0	0	0	0	0	0	0	0	0	0	0	0	0	0	0	0	0	0	0
ST600	0	0	0	0	0	0	0	0	1	0	0	0	0	0	0	0	0	0	0	0	0	0	0	0	0	0	0	0	0	0	0
ST601	0	0	0	0	0	0	0	0	1	0	0	0	0	0	0	0	0	0	0	0	0	0	0	0	0	0	0	0	0	0	0
ST602	0	0	0	0	0	0	0	0	1	0	0	0	0	0	0	0	0	0	0	0	0	0	0	0	0	0	0	0	0	0	0
ST603	0	0	0	0	0	0	0	0	1	0	0	0	0	0	0	0	0	0	0	0	0	0	0	0	0	0	0	0	0	0	0
ST604	0	0	0	0	0	0	0	0	1	0	0	0	0	0	0	0	0	0	0	0	0	0	0	0	0	0	0	0	0	0	0
ST613	0	0	0	0	0	0	0	0	0	0	0	0	0	0	0	0	0	0	0	0	0	1	0	0	0	0	0	0	0	0	0
ST615	0	0	0	0	0	0	0	0	0	0	0	0	0	0	0	0	0	0	0	0	0	1	0	0	0	0	0	0	0	0	0
ST616	1	0	0	0	0	0	0	0	0	0	0	0	0	0	0	0	0	0	0	0	0	0	0	0	0	0	0	0	0	0	0
ST618	1	0	0	0	0	0	0	0	0	0	0	0	0	0	0	0	0	0	0	0	0	0	0	0	0	0	0	0	0	0	0
ST619	1	0	0	0	0	0	0	0	0	0	0	0	0	0	0	0	0	0	0	0	0	0	0	0	0	0	0	0	0	0	0
ST620	3	0	0	0	0	0	0	0	0	0	0	0	0	0	0	0	0	0	0	0	0	0	0	0	0	0	0	0	0	0	0
ST621	1	0	0	0	0	0	0	0	0	0	0	0	0	0	0	0	0	0	0	0	0	0	0	0	0	0	0	0	0	0	0
ST623	1	0	0	0	0	0	0	0	0	0	0	0	0	0	0	0	0	0	0	0	0	0	0	0	0	0	0	0	0	0	0
ST639	1	0	0	0	0	0	0	0	0	0	0	0	0	0	0	0	0	0	0	0	0	0	0	0	0	0	0	0	0	0	0
ST650	0	0	0	0	0	0	0	0	0	0	0	0	0	1	0	0	0	0	0	0	0	0	0	0	0	0	0	0	0	0	0
ST651	0	0	0	0	0	0	0	0	0	0	0	0	0	1	0	0	0	0	0	0	0	0	0	0	0	0	0	0	0	0	0
ST652	0	1	0	0	0	0	0	0	0	0	0	0	0	0	0	0	0	0	0	0	0	0	0	0	0	0	0	0	0	0	0
ST653	0	1	0	0	0	0	0	0	0	0	0	0	0	0	0	0	0	0	0	0	0	0	0	0	0	0	0	0	0	0	0
ST654	0	1	0	0	0	0	0	0	0	0	0	0	0	1	0	0	0	0	0	0	0	0	0	0	0	0	0	0	0	0	0
ST655	0	0	0	1	0	1	0	0	0	0	0	0	0	0	0	0	0	0	0	0	0	0	0	0	0	0	0	0	0	0	0
ST656	0	1	0	0	0	0	0	0	0	0	1	0	0	0	0	0	0	0	0	0	0	0	0	0	0	0	0	0	0	0	0
ST657	0	3	0	0	0	0	0	0	1	0	0	0	0	0	0	0	0	0	0	0	0	0	0	0	0	0	0	0	0	0	0
ST658	0	2	0	0	0	0	0	0	0	0	0	0	0	0	0	0	0	0	0	0	0	0	0	0	0	0	0	0	0	0	0

## Sheet: S2_EcologicalDistribution
Table S2: Ecological distribution of CNSC sequence types
ST	Clinical	Environmental	Veterinary	NA
ST1	7	0	0	2
ST2	44	6	0	7
ST3	10	1	0	1
ST4	161	34	1	11
ST5	1272	45	3	12
ST6	126	21	1	5
ST9	1	0	0	1
ST15	1	5	0	0
ST16	1	0	0	1
ST18	0	0	0	1
ST21	0	0	0	1
ST22	0	0	0	1
ST23	94	53	1	10
ST24	7	0	0	0
ST28	0	0	0	1
ST31	227	78	3	7
ST32	54	0	0	10
ST34	0	0	0	1
ST35	6	6	0	0
ST36	0	0	0	1
ST37	1	0	1	1
ST38	0	1	0	0
ST39	7	0	0	2
ST40	67	1	4	4
ST41	8	3	0	3
ST42	7	0	0	3
ST43	6	2	5	4
ST44	67	3	0	0
ST45	80	4	0	0
ST46	74	2	0	0
ST47	4	0	0	0
ST48	2	0	0	0
ST49	0	1	0	0
ST50	1	0	0	0
ST51	1	0	0	0
ST52	1	0	0	0
ST53	8	12	0	1
ST55	1	2	0	0
ST56	2	2	0	0
ST57	1	4	0	0
ST58	17	4	2	4
ST59	1	0	0	0
ST61	16	1	0	0
ST62	1	0	0	0
ST63	78	13	1	6
ST64	1	0	0	1
ST65	1	0	0	0
ST67	4	0	0	1
ST68	2	3	0	0
ST69	85	1	0	0
ST70	2	0	0	0
ST71	7	1	0	3
ST72	1	0	0	0
ST75	5	0	0	0
ST77	45	69	1	3
ST80	1	0	0	0
ST81	7	2	0	2
ST82	1	0	0	0
ST87	2	0	0	0
ST93	416	40	0	4
ST96	2	0	0	0
ST98	2	0	0	0
ST99	3	0	0	0
ST101	2	0	0	0
ST102	1	0	0	0
ST104	2	0	0	0
ST105	2	0	0	0
ST106	1	0	0	0
ST107	1	0	0	0
ST108	1	0	0	0
ST110	2	0	0	0
ST111	1	0	0	0
ST112	4	0	0	1
ST114	10	0	0	0
ST116	13	0	0	1
ST118	1	0	0	0
ST119	1	0	0	0
ST120	1	0	0	0
ST121	18	0	0	0
ST122	10	0	0	0
ST123	1	0	0	0
ST124	1	0	0	0
ST125	4	0	0	0
ST126	0	1	0	1
ST128	1	0	0	0
ST129	1	0	0	0
ST130	1	0	0	0
ST131	1	0	0	0
ST132	1	0	0	0
ST133	2	0	0	0
ST134	1	0	0	0
ST135	6	1	1	1
ST136	1	0	0	0
ST137	2	0	0	0
ST138	1	0	0	0
ST140	1	0	0	0
ST141	0	1	0	0
ST154	1	0	0	0
ST155	1	0	0	0
ST156	1	0	0	0
ST157	1	0	0	0
ST158	1	0	0	0
ST159	1	0	0	0
ST160	4	71	1	2
ST161	1	0	0	0
ST162	1	0	0	0
ST163	1	0	0	0
ST164	1	0	0	0
ST165	2	0	0	0
ST166	1	0	0	0
ST167	1	0	0	0
ST168	3	0	0	1
ST169	1	0	0	0
ST170	1	0	0	0
ST172	0	0	2	0
ST174	5	4	0	2
ST175	1	1	0	1
ST176	0	1	0	0
ST177	4	0	0	1
ST178	1	0	0	0
ST179	1	0	0	0
ST180	2	0	0	0
ST181	1	0	0	0
ST185	2	1	0	1
ST186	2	0	0	0
ST187	1	0	0	0
ST188	2	1	0	0
ST189	1	0	0	0
ST190	0	1	0	0
ST191	1	11	0	0
ST192	1	0	0	0
ST193	0	1	0	0
ST194	3	1	0	0
ST195	3	0	0	0
ST199	3	0	0	0
ST200	1	0	0	0
ST202	4	0	0	0
ST207	1	0	0	0
ST208	1	0	1	0
ST209	1	0	0	0
ST210	2	0	0	0
ST212	3	0	1	0
ST218	4	0	0	0
ST220	1	0	0	0
ST221	1	0	0	0
ST222	1	0	0	0
ST226	2	9	0	0
ST232	3	13	0	0
ST234	1	0	0	0
ST235	1	0	0	0
ST236	1	0	0	0
ST237	2	0	0	0
ST238	3	0	0	0
ST239	1	0	0	0
ST240	1	0	0	0
ST241	2	0	0	0
ST242	1	0	0	0
ST243	1	0	0	0
ST244	1	0	0	0
ST245	9	0	0	0
ST246	1	0	0	0
ST247	1	0	0	0
ST248	1	0	0	0
ST249	1	0	0	0
ST250	0	0	1	0
ST251	0	0	1	0
ST252	0	0	1	0
ST254	0	3	0	0
ST261	1	0	0	0
ST262	1	0	0	0
ST263	1	0	0	0
ST264	2	15	1	0
ST268	0	3	0	0
ST270	1	0	0	0
ST289	2	1	0	0
ST290	2	0	0	0
ST291	0	1	0	0
ST294	2	9	2	0
ST295	2	0	0	0
ST296	4	1	0	0
ST298	1	0	0	0
ST304	3	0	0	0
ST305	1	0	0	0
ST306	1	0	0	0
ST307	2	0	0	0
ST308	1	0	0	0
ST311	1	1	0	0
ST315	1	0	0	0
ST316	1	0	0	0
ST317	1	0	0	0
ST318	1	0	0	0
ST319	1	0	0	0
ST324	1	1	0	0
ST325	1	0	0	0
ST326	2	0	0	0
ST327	1	0	0	0
ST328	1	0	0	0
ST329	0	8	0	0
ST331	1	0	0	0
ST332	1	0	0	0
ST334	0	0	3	0
ST337	2	0	0	0
ST338	1	0	0	0
ST339	1	0	0	0
ST340	1	0	0	0
ST341	0	2	0	0
ST359	15	4	0	0
ST360	1	0	0	0
ST361	1	0	0	0
ST362	1	0	0	0
ST363	1	0	0	0
ST364	1	0	0	0
ST365	1	0	0	0
ST366	1	0	0	0
ST367	1	0	0	0
ST368	1	0	0	0
ST370	1	0	0	0
ST371	1	0	0	0
ST372	1	0	0	0
ST373	1	0	0	0
ST449	1	0	0	0
ST488	0	1	0	0
ST490	0	1	0	0
ST491	0	1	0	0
ST492	0	1	0	0
ST493	0	2	0	0
ST494	0	4	0	0
ST495	0	1	0	0
ST496	0	1	0	0
ST498	0	1	0	0
ST499	0	17	0	0
ST500	0	1	0	0
ST504	0	5	0	0
ST514	1	0	0	0
ST519	1	0	0	0
ST525	0	1	0	0
ST526	1	0	0	0
ST527	0	2	0	0
ST528	0	1	0	0
ST531	1	0	0	0
ST532	1	0	0	0
ST533	0	2	0	0
ST534	1	0	0	0
ST535	1	0	0	0
ST536	1	0	0	0
ST537	1	0	0	0
ST538	1	0	0	0
ST539	1	0	0	0
ST540	3	0	0	0
ST544	0	3	0	0
ST545	0	1	0	0
ST546	0	1	0	0
ST547	0	2	0	0
ST548	1	1	0	0
ST549	0	1	0	0
ST550	0	1	0	0
ST551	0	1	0	0
ST552	0	1	0	0
ST553	0	4	0	0
ST554	0	1	0	0
ST556	1	0	0	0
ST557	1	0	0	0
ST558	1	0	0	0
ST559	1	0	0	0
ST560	1	0	0	0
ST592	1	0	0	0
ST593	1	0	0	0
ST594	1	0	0	0
ST595	1	0	0	0
ST596	1	0	0	0
ST597	1	0	0	0
ST598	1	0	0	0
ST599	1	0	0	0
ST600	1	0	0	0
ST601	1	0	0	0
ST602	1	0	0	0
ST603	1	0	0	0
ST604	1	0	0	0
ST613	0	1	0	0
ST615	0	1	0	0
ST616	0	0	1	0
ST618	0	0	1	0
ST619	0	0	1	0
ST620	0	0	3	0
ST621	0	0	1	0
ST623	1	0	0	0
ST639	0	0	1	0
ST650	0	0	0	1
ST651	0	0	0	1
ST652	0	0	0	1
ST653	0	0	0	1
ST654	0	0	0	1
ST655	0	0	0	2
ST656	1	0	0	1
ST657	3	0	0	1
ST658	2	0	0	0

## Sheet: S3_Occurrenceof(AT)
Table S3: Occurrence of allele types at each of the seven loci among the 657 STs
	CAP59	GPD1	IGS1	LAC1	PLB1	SOD1	URA5
AT 1	183	128	170	32	60	245	158
AT 2	36	1	40	24	95	4	60
AT 3	11	56	3	81	34	10	35
AT 4	40	3	4	9	80	4	26
AT 5	18	42	1	55	2	3	20
AT 6	44	8	1	111	23	13	8
AT 7	74	10	16	28	3	14	22
AT 8	6	97	5	37	37	64	34
AT 9	12	33	3	3	65	4	17
AT 10	3	8	43	1	22	12	5
AT 11	16	56	1	8	37	9	5
AT 12	1	3	2	1	7	26	1
AT 13	3	2	13	18	64	14	45
AT 14	7	1	36	7	76	3	4
AT 15	7	0	2	8	4	0	8
AT 16	70	3	1	8	3	6	19
AT 17	11	1	2	3	1	74	7
AT 18	0	1	4	44	3	4	31
AT 19	0	1	16	55	3	10	6
AT 20	2	3	2	8	3	15	37
AT 21	2	92	4	17	6	5	4
AT 22	19	46	1	11	1	6	9
AT 23	4	24	4	3	3	27	2
AT 24	9	4	25	27	1	1	5
AT 25	3	3	5	3	1	1	2
AT 26	12	2	10	7	1	1	3
AT 27	17	1	0	2	1	6	0
AT 28	1	4	8	1	1	1	1
AT 29	3	3	3	6	1	3	0
AT 30	1	2	17	6	4	2	2
AT 31	1	1	18	1	1	1	1
AT 32	1	2	42	1	1	3	13
AT 33	0	1	1	1	1	2	2
AT 34	1	1	9	5	1	5	18
AT 35	1	0	0	2	1	3	1
AT 36	1	1	0	2	1	2	2
AT 37	1	0	0	6	1	1	2
AT 38	3	0	2	0	1	2	2
AT 39	1	0	1	1	1	1	1
AT 40	1	1	1	1	1	2	2
AT 41	1	1	1	1	1	2	5
AT 42	1	1	2	2	1	1	5
AT 43	1	3	9	1	1	2	2
AT 44	3	1	4	2		1	1
AT 45	1	1	5	1		1	1
AT 46	2	0	4	1		1	1
AT 47	8	1	1	1		2	2
AT 48	1	1	2	1		2	1
AT 49	1	1	8	1		4	1
AT 50	2	1	1	1		9	1
AT 51	1	1	1	1		1	6
AT 52	1		2			1	1
AT 53	1		9			2	3
AT 54	1		1			2	1
AT 55	2		2			2	1
AT 56	2		1			1	1
AT 57	1		2			1	1
AT 58	1		2			2	1
AT 59			1			1	1
AT 60			4			1
AT 61			1			1
AT 62			1			1
AT 63			1			1
AT 64			1			1
AT 65			1			1
AT 66			1			1
AT 67			2			1
AT 68			1			1
AT 69			1			1
AT 70			1
AT 71			3
AT 72			1
AT 73			2
AT 74			1
AT 75			1
AT 76			1
AT 77			1
AT 78			4
AT 79			11
AT 80			2
AT 81			2
AT 82			1
AT 83			3
AT 84			2
AT 85			2
AT 86			1
AT 87			1
AT 88			1
AT 89			0
AT 90			1
AT 91			1
AT 92			1
AT 93			1
AT 94			1
AT 95			1
AT 96			1
AT 97			1
AT 98			1

## Sheet: S4_PairwiseComparisonTotalPop
Table S4: Pairwise geographic population genetic differentiation of the total CNSC sample
Clone-Corrected Total Population			P =0.001
	Brazil	China	Colombia	France	Germany	Greece	India	Indonesia	Iran	Italy	Japan	Kuwait	Peru	South Africa	Spain	Thailand	Turkey	Uganda	United States	Vietnam
Brazil	0
China	0.047	0
Colombia	0.483	0.331	0
France	0.182	0.129	0.308	0
Germany	0.291	0.221	0.575	0.274	0
Greece	0.325	0.183	0.569	0.216	0.454	0
India	0.18	0.109	0.364	0.182	0.393	0.111	0
Indonesia	0.534	0.379	0.778	0.317	0.589	0.688	0.427	0
Iran	0.401	0.266	0.486	0.078	0.463	0.367	0.319	0.279	0
Italy	0.334	0.264	0.429	0.19	0.367	0.338	0.326	0.388	0.198	0
Japan	0.535	0.429	0.698	0.315	0.58	0.563	0.541	0.617	0.356	0.062	0
Kuwait	0.453	0.343	0.611	0.21	0.504	0.444	0.442	0.497	0.194	0.006	0.073	0
Peru	0.129	0.05	0.339	0.1	0.336	0.142	0.061	0.29	0.149	0.176	0.344	0.225	0
South Africa	0.102	0.045	0.219	0.049	0.195	0.136	0.077	0.238	0.093	0.17	0.299	0.205	0.026	0
Spain	0.21	0.141	0.554	0.11	0.266	0.35	0.269	0.496	0.231	0.128	0.277	0.181	0.123	0.072	0
Thailand	0.125	0.053	0.312	0.081	0.224	0.179	0.11	0.266	0.116	0.169	0.306	0.204	0.038	0.013	0.099	0
Turkey	0.231	0.129	0.439	0.051	0.303	0.248	0.2	0.346	0.08	0.126	0.263	0.135	0.083	0.021	0.078	0.016	0
Uganda	0.142	0.079	0.273	0.082	0.173	0.185	0.135	0.241	0.107	0.105	0.213	0.126	0.048	0.026	0.034	0.02	0.013	0
United States	0.315	0.211	0.475	0.074	0.34	0.32	0.317	0.38	0.082	0.051	0.167	0.034	0.138	0.092	0.078	0.106	0.052	0.055	0
Vietnam	0.203	0.131	0.443	0.08	0.359	0.253	0.166	0.362	0.124	0.133	0.288	0.164	0.073	0.041	0.107	0.026	0.03	0.041	0.093	0
Non Clone Corrected Total Population			P =0.001
	Brazil	China	Colombia	France	Germany	Greece	India	Indonesia	Iran	Italy	Japan	Kuwait	Peru	South Africa	Spain	Thailand	Turkey	Uganda	United States	Vietnam	Nigeria	Qatar	Saudi Arabia	South Korea
Brazil	0
China	0.833267	0
Colombia	0.460849	0.575276	0
France	0.207023	0.886751	0.518751	0
Germany	0.365377	0.913054	0.551807	0.213972	0
Greece	0.558245	1	0.806483	0.498719	0.453659	0
India	0.46792	0.829959	0.514572	0.410515	0.379682	0.0845033	0
Indonesia	0.725232	0.990085	0.836351	0.703299	0.654307	0.838256	0.648491	0
Iran	0.594746	0.979787	0.709849	0.548763	0.512274	0.630908	0.50537	0.280775	0
Italy	0.592588	0.983814	0.843955	0.612916	0.678368	0.845587	0.609416	0.860864	0.698231	0
Japan	0.484418	0.810774	0.316172	0.490089	0.463592	0.503116	0.436315	0.65951	0.474566	0.557276	0
Kuwait	0.505185	1	0.842213	0.450548	0.375615	1	0.589876	0.816816	0.618041	0.882198	0.587211	0
Peru	0.524779	0.988412	0.781075	0.464469	0.270308	0.829615	0.560466	0.799876	0.662762	0.867081	0.585727	0.675382	0
South Africa	0.413489	0.83698	0.475148	0.327056	0.251606	0.424797	0.353367	0.653704	0.530974	0.664687	0.433063	0.482752	0.270636	0
Spain	0.541616	1	0.781358	0.475962	0.464484	1	0.292537	0.801873	0.547486	0.833385	0.468185	1	0.795928	0.357741	0
Thailand	0.714085	0.922221	0.765242	0.693085	0.673071	0.632717	0.422281	0.842177	0.774618	0.835362	0.681539	0.822724	0.798177	0.587273	0.714964	0
Turkey	0.680032	0.981904	0.764579	0.651303	0.591133	0.728148	0.641694	0.647206	0.49405	0.808631	0.593307	0.694993	0.71164	0.602669	0.671781	0.813371	0
Uganda	0.402044	0.779714	0.390804	0.369934	0.324874	0.377576	0.374496	0.42727	0.298509	0.492825	0.323241	0.403592	0.394774	0.345271	0.364218	0.550433	0.18171	0
United States	0.691481	0.996247	0.835523	0.666749	0.603609	0.888793	0.654893	0.730091	0.526214	0.874973	0.600209	0.857675	0.796274	0.604193	0.822897	0.837157	0.595051	0.382853	0
Vietnam	0.289381	0.77652	0.29116	0.2593	0.20162	0.297473	0.286787	0.391027	0.239147	0.473225	0.218252	0.26652	0.248379	0.194337	0.268477	0.521466	0.316691	0.13164	0.295904	0
Nigeria	0.521027	1	0.570111	0.552472	0.534406	1	0.53427	0.808195	0.598937	0.877383	0.404781	1	0.802598	0.480109	1	0.782338	0.681646	0.367862	0.82801	0.261482	0
Qatar	0.442066	0.98464	0.414992	0.474365	0.455735	0.837999	0.46479	0.711873	0.453472	0.836632	0.300039	0.821945	0.714438	0.412849	0.729054	0.74862	0.585987	0.280301	0.657898	0.15476	0.0898353	0
Saudi Arabia	0.388732	0.884539	0.404137	0.337001	0.250683	0.374462	0.378543	0.4228	0.265449	0.578561	0.302051	0.310669	0.316658	0.262425	0.328638	0.597797	0.307705	0.108898	0.324315	0.0415123	0.322639	0.214631	0
South Korea	0.398592	0.901856	0.394877	0.361769	0.284371	0.364337	0.349193	0.380393	0.203971	0.599362	0.271763	0.343553	0.370982	0.290385	0.306604	0.600645	0.259533	0.0786408	0.320088	0.0371566	0.274792	0.150945	0.0396808	0

## Sheet: S5_PairwiseComparisonSampleA
	Table S5: Pairwise geographic population genetic differentiation of the serotype A sample
Clone-Corrected Serotype A Sample			P= 0.001
	Brazil	China	Colombia	France	Germany	India	Indonesia	Iran	Italy	Japan	Kuwait	Peru	South Africa	Thailand	Turkey	Uganda	United States	Vietnam
Brazil
China	0.047	0
Colombia	0.211	0.117	0
France	0.29	0.231	0.139	0
Germany	0.597	0.512	0.571	0.547	0
India	0.277	0.189	0.23	0.293	0.336	0
Indonesia	0.245	0.128	0.172	0.259	0.568	0.036	0
Iran	0.148	0.077	0.201	0.251	0.632	0.284	0.302	0
Italy	0.252	0.227	0.369	0.417	0.648	0.414	0.49	0.276	0
Japan	0.458	0.34	0.488	0.482	0.685	0.459	0.611	0.603	0.469	0
Kuwait	0.287	0.177	0.151	0.18	0.61	0.295	0.257	0.325	0.417	0.368	0
Peru	0.242	0.163	0.186	0.293	0.666	0.314	0.255	0.338	0.483	0.674	0.239	0
South Africa	0.142	0.082	0.055	0.079	0.398	0.146	0.087	0.137	0.268	0.287	0.101	0.133	0
Thailand	0.137	0.076	0.085	0.139	0.314	0.079	0.088	0.128	0.202	0.271	0.136	0.164	0.041	0
Turkey	0.279	0.241	0.362	0.37	0.661	0.348	0.464	0.292	0.162	0.686	0.474	0.495	0.226	0.16	0
Uganda	0.126	0.057	0.114	0.166	0.343	0.093	0.097	0.12	0.185	0.221	0.134	0.169	0.05	0.005	0.156	0
United States	0.211	0.123	0.121	0.12	0.471	0.182	0.201	0.155	0.201	0.285	0.119	0.319	0.07	0.039	0.247	0.06	0
Vietnam	0.206	0.119	0.191	0.23	0.342	0.085	0.127	0.193	0.344	0.383	0.222	0.223	0.071	0.035	0.262	0.029	0.134	0
None Clone Corrected Serotype A Sample				P= 0.001
		China	Colombia	France	Germany	Greece	India	Indonesia	Iran	Italy	Japan	Kuwait	Peru	South Africa	Spain	Thailand	Turkey	Uganda	United States	Vietnam	Nigeria	Qatar	South Korea
Brazil	0
China	0.837443	0
Colombia	0.569661	na	0
France	0.378832	0.996975	0.980837	0
Germany	0.356951	0.940582	0.694856	0.614111	0
Greece	0.559678	1	1	0.978072	0.0810953	0
India	0.443163	0.850374	0.620302	0.516929	0.434603	0.607807	0
Indonesia	0.581283	0.994631	0.947789	0.9181	0.597417	0.911261	0.172356	0
Iran	0.632689	1	1	0.975275	0.621506	1	0.36175	0.441388	0
Italy	0.606943	0.936713	0.693406	0.721389	0.538665	0.582135	0.605678	0.596466	0.594336	0
Japan	0.486507	0.941282	0.704021	0.572132	0.519232	0.62689	0.515597	0.556624	0.599175	0.482819	0
Kuwait	0.544072	1	1	0.972859	0.646802	1	0.657894	0.916435	1	0.619484	0.209343	0
Peru	0.557362	0.996158	0.963918	0.93865	0.681486	0.935413	0.660346	0.894523	0.944623	0.654033	0.235957	0.0101586	0
South Africa	0.332577	0.731183	0.381511	0.503981	0.260457	0.353441	0.339817	0.417939	0.456842	0.475871	0.41409	0.500244	0.507808	0
Spain	0.525916	0.998793	0.982794	0.964133	0.244082	0.591489	0.578546	0.869968	0.9572	0.536924	0.581197	0.937271	0.906701	0.194204	0
Thailand	0.517891	0.789723	0.564831	0.556454	0.508576	0.635009	0.291967	0.235463	0.254821	0.560728	0.546566	0.668887	0.667948	0.381388	0.589171	0
Turkey	0.68389	1	1	0.980332	0.663086	1	0.523766	0.782716	1	0.591181	0.633275	1	0.948133	0.502902	0.95416	0.173051	0
Uganda	0.559738	0.886065	0.630642	0.653725	0.559613	0.680427	0.357711	0.271622	0.26375	0.54912	0.555039	0.688804	0.697012	0.419029	0.641049	0.076948	0.0685777	0
United States	0.419965	0.98129	0.792434	0.840018	0.307398	0.373958	0.457844	0.648547	0.692136	0.206496	0.410364	0.639789	0.747347	0.230541	0.279377	0.432491	0.65941	0.463126	0
Vietnam	0.271531	0.744196	0.312082	0.424747	0.216668	0.284044	0.297894	0.319319	0.348974	0.331825	0.334108	0.408531	0.441362	0.0839364	0.174194	0.293275	0.36515	0.315083	0.0567642	0
Nigeria	0.527436	1	1	0.97171	0.585951	1	0.574733	0.887946	1	0.593743	0.601688	1	0.927049	0.362448	0.909724	0.527671	1	0.569751	0.481718	0.236108	0
Qatar	0.428672	0.981558	0.788922	0.868738	0.385109	0.453303	0.440353	0.628287	0.684625	0.33761	0.426143	0.651922	0.756501	0.187001	0.304817	0.353863	0.636664	0.392521	0.023074	0.00612226	0.405941	0
South Korea	0.357698	0.901828	0.480625	0.593319	0.230022	0.254722	0.373455	0.391546	0.393636	0.285909	0.371415	0.451393	0.5338	0.127067	0.159622	0.326499	0.389324	0.349992	0.0183814	0.0132884	0.283346	0.00476311	0

## Sheet: S6_PairwiseComparisonSampleD
Table S6: Pairwise geographic population genetic differentiation of the serotype D sample
Clone-Corrected Serotype D Sample			P=0.207
France	Germany	Italy
0			France
0.015	0		Germany
0.021	0	0	Italy
Non Clone-Corrected Serotype D Sample				P= 0.001
	France	Germany	Greece	Italy	Saudi Arabia
France	0
Germany	0.335167	0
Greece	0.306776	NA	0
Italy	0.309489	NA	NA	0
Saudi Arabia	0.11961	0.330443	0.296862	0.300052	0

## Sheet: S7_LinkageDisequilibrium
Table S7: Linkage disequilibrium analyses results
Total Dataset	CAP59	GPD1	IGS1	LAC1	PLB1	SOD1	URA5
CAP59		< 0.001	< 0.001	< 0.001	< 0.001	< 0.001	< 0.001
GPD1	0.86764		< 0.001	< 0.001	< 0.001	< 0.001	< 0.001
IGS1	0.868025	0.884164		< 0.001	< 0.001	< 0.001	< 0.001
LAC1	0.885476	0.89184	0.904574		< 0.001	< 0.001	< 0.001
PLB1	0.867144	0.875847	0.894254	0.902151		< 0.001	< 0.001
SOD1	0.816085	0.842861	0.84463	0.867359	0.853435		< 0.001
URA5	0.864787	0.884112	0.890172	0.901225	0.892237	0.841315
Serotype A
CAP59		< 0.001	< 0.001	< 0.001	< 0.001	< 0.001	< 0.001
GPD1	0.829943		< 0.001	< 0.001	< 0.001	< 0.001	< 0.001
IGS1	0.818314	0.855565		< 0.001	< 0.001	< 0.001	< 0.001
LAC1	0.846181	0.869042	0.877298		< 0.001	< 0.001	< 0.001
PLB1	0.825222	0.857184	0.867664	0.881782		< 0.001	< 0.001
SOD1	0.712881	0.804956	0.791619	0.83184	0.814815		< 0.001
URA5	0.812098	0.855346	0.854403	0.87163	0.865419	0.788197
Serotype D
CAP59		< 0.001	< 0.001	< 0.001	< 0.001	< 0.001	< 0.001
GPD1	0.00725323		< 0.001	< 0.001	< 0.001	< 0.001	< 0.001
IGS1	0.0737703	0.0310444		< 0.001	< 0.001	< 0.001	< 0.001
LAC1	0.0312868	0.0410036	0.147218		< 0.001	< 0.001	< 0.001
PLB1	0.0497718	0.0481243	0.0226577	0.0459707		< 0.001	< 0.001
SOD1	0.0278501	0.0517144	0.0961368	0.113258	0.00282483		< 0.001
URA5	0.0184854	0.0131266	0.119226	0.141768	0.0484467	0.151512
VNI
CAP59		<0.001	<0.001	<0.001	<0.001	<0.001	<0.001
GPD1	0.0840568		<0.001	<0.001	<0.001	<0.001	<0.001
IGS1	0.109351	0.160924		<0.001	<0.001	<0.001	<0.001
LAC1	0.109347	0.147431	0.0590201		<0.001	<0.001	<0.001
PLB1	0.237447	0.168676	0.113313	0.163201		<0.001	<0.001
SOD1	0.179096	0.125025	0.156809	0.0919052	0.112948		<0.001
URA5	0.187122	0.120354	0.093479	0.170997	0.155064	0.199762
VNII
CAP59		< 0.001	< 0.001	< 0.001	< 0.001	< 0.001	< 0.001
GPD1	0.447882		< 0.001	< 0.001	< 0.001	< 0.001	< 0.001
IGS1	0.356847	0.203224		0.586	0.586	0.586	0.586
LAC1	0.0232571	0.0243667	0.0648584		< 0.001	< 0.001	< 0.001
PLB1	0.596907	0.352783	0.453042	0.0232523		< 0.001	< 0.001
SOD1	0.32765	0.179166	0.0524151	0.0948009	0.21456		0.012
URA5	0.227211	0.108068	0.212756	0.203869	0.294042	0.154277
VNB
CAP59		<0.001	<0.001	<0.001	<0.001	<0.001	<0.001
GPD1	0.170664		0.125	0.125	0.125	0.125	0.125
IGS1	0.0269526	0.120961		0.306	0.306	0.306	0.306
LAC1	0.0162697	0.0883769	0.0303501		0.008	0.008	0.008
PLB1	0.0779716	0.428948	0.0556624	0.0971007		0.001	<0.001
SOD1	0.0749388	0.318178	0.0407773	0.0755004	0.139643		0.006
URA5	0.0604458	0.325237	0.0735102	0.00534348	0.157906	0.129254
VNBI
CAP59		0.171	0.171	0.171	0.171	0.171	0.171
GPD1	0.0485791		0.234	0.234	0.234	0.234	0.234
IGS1	0.021744	0.079363		0.211	0.211	0.211	0.211
LAC1	0.0306805	0.122929	0.0171121		0.304	0.304	0.304
PLB1	0.0141592	0.252695	0.0282773	0.094538		0.219	0.219
SOD1	0.0344074	0.18753	0.0021381	0.107431	0.0781198		0.415
URA5	0.00242305	0.129035	0.0278757	0.0287276	0.0454618	0.0424099
VNBII
CAP59		< 0.001	< 0.001	< 0.001	< 0.001	< 0.001	< 0.001
GPD1	0.254209		0.011	0.011	0.011	0.011	0.011
IGS1	0.121442	0.15281		0.025	0.025	0.025	0.025
LAC1	0.171174	0.455796	0.288171		0.009	0.009	0.009
PLB1	0.100872	0.260848	0.163992	0.143752		0.306	0.306
SOD1	0.0201304	0.108057	0.0302772	0.0613798	0.0466502		0.008
URA5	0.200411	0.324537	0.0693034	0.0973292	0.0868299	0.0674136

## Sheet: S8_ST5ClusterAllelicprofiles
Table S8: Allelic profiles of sequence types closely related to ST5
ST	CAP59	GPD1	IGS1	LAC1	PLB1	SOD1	URA5
5	1	3	1	5	2	1	1
25	1	3	1	5	4	1	1
46	1	3	19	5	2	13	1
51	1	1	19	5	2	13	1
65	7	1	1	6	1	1	2
79	1	3	46	5	2	1	1
81	1	1	1	5	2	1	1
85	1	3	1	5	2	1	40
186	1	26	1	5	2	1	1
188	1	1	1	5	2	1	5
189	1	1	1	7	2	1	5
193	1	3	1	5	2	1	5
197	1	1	1	7	1	1	1
202	1	3	1	5	2	1	2
204	1	3	1	5	2	27	1
214	7	1	1	7	1	1	2
215	7	1	1	7	1	27	2
216	7	1	1	7	4	1	2
226	7	3	1	5	2	1	1
229	7	1	1	8	1	1	2
239	1	1	8	8	23	1	1
265	1	3	1	5	26	1	1
288	39	3	1	5	2	1	1
296	1	3	1	5	2	43	1
298	1	3	34	5	2	1	1
327	4	3	1	5	2	1	25
329	7	3	1	5	2	13	1
333	7	3	1	6	2	1	1
359	1	25	1	5	2	1	1
360	1	3	1	5	2	1	45
374	1	3	1	5	2	1	46
535	52	3	1	5	2	1	1
536	1	41	1	5	2	1	1
537	1	3	1	5	2	1	54
539	55	3	1	5	2	1	1
551	7	1	1	37	1	1	2
571	1	3	80	5	2	1	1
572	1	3	1	5	2	38	1
573	1	3	18	5	2	1	1
575	1	30	1	5	2	1	1
642	1	48	1	5	2	1	1
643	1	49	1	5	2	1	1
644	1	3	94	5	2	1	1
645	1	3	95	5	2	1	1
646	1	3	1	5	2	67	1
653	1	3	1	5	43	1	1
656	1	25	1	5	2	68	1
657	1	25	1	5	44	1	1
658	1	3	98	5	2	1	1

## Sheet: S9_ST93ClusterAllelicprofiles
Table S9: Allelic profiles of sequence types closely related to ST93
ST	CAP59	GPD1	IGS1	LAC1	PLB1	SOD1	URA5
93	1	23	10	3	4	1	1
77	1	1	25	3	2	1	1
78	1	1	25	3	16	1	1
91	1	17	10	3	4	1	1
92	1	18	10	3	4	1	1
94	1	23	11	3	4	1	1
95	1	23	25	3	4	1	1
177	1	23	10	3	4	1	5
187	1	23	10	3	2	1	1
195	1	23	10	5	4	1	1
200	1	1	10	3	4	12	1
201	1	1	54	3	2	12	1
206	1	4	10	11	4	1	37
257	1	23	25	4	4	1	1
261	1	23	10	27	4	1	37
301	1	23	10	3	4	43	1
340	1	23	10	3	28	1	1
540	1	23	10	3	4	1	2
559	1	23	10	3	4	1	3
616	1	23	10	3	4	12	1
